# Supplementary material for: An Interpretable Double-Scale Attention Model for Enzyme Protein Class Prediction Based on Transformer Encoders and Multi-Scale Convolutions
Source: Front Genet. 2022 Apr 1;13:885627. doi: 10.3389/fgene.2022.885627 (PMC9012241; doi:10.3389/fgene.2022.885627)
Supplement: Supplementary file 2 [file Table1.XLSX]

## Sheet: S1. Calculations of t-Test
Dataset	Task Level	Method(acc.)							T-test	Compared Method
DEEPre	2	DEEPre	UDSMProt			DAttProt			Dataset	DEEPre	UDSMProt			DAttProt
Repeat	Test Fold		forward	backward	bi-direction	3-layer	6-layer		DEEPre		forward	backward	bi-direction	3-layer
1	0	0.4335	0.7635	0.7292	0.788	0.7369	0.7829		P-value	3.95483e-57	6.1144e-19	2.05177e-24	0.00138707	5.36049e-26
	1	0.4391	0.7615	0.7276	0.7725	0.7318	0.7995
	2	0.4354	0.7502	0.7289	0.7757	0.7247	0.789		Dataset	ECPred	UDSMProt			DAttProt
	3	0.4437	0.7558	0.7288	0.7937	0.7208	0.7937		ECPred		forward	backward	bi-direction	3-layer
	4	0.4403	0.7422	0.7444	0.7813	0.7411	0.7885		P-value	0.0444601	3.70974e-06	3.02663e-06	4.29608e-05	5.88975e-07
2	0	0.4317	0.7756	0.7461	0.777	0.7415	0.7867
	1	0.4445	0.7453	0.7473	0.7685	0.7295	0.7889
	2	0.4462	0.7359	0.7262	0.7756	0.7288	0.7835
	3	0.4505	0.7532	0.7511	0.7883	0.7354	0.7942
	4	0.4361	0.7459	0.7497	0.795	0.7559	0.7902
3	0	0.4071	0.7579	0.7493	0.7774	0.7391	0.7938
	1	0.4174	0.7664	0.7383	0.7822	0.7412	0.7876
	2	0.4227	0.7515	0.747	0.7701	0.738	0.7846
	3	0.4237	0.7564	0.7521	0.7982	0.7507	0.7885
	4	0.4189	0.7392	0.7382	0.774	0.7276	0.767
4	0	0.4425	0.751	0.7292	0.7808	0.7354	0.7849
	1	0.4473	0.7573	0.7348	0.7869	0.7209	0.7794
	2	0.4475	0.7487	0.737	0.7831	0.7364	0.7827
	3	0.454	0.761	0.7549	0.7785	0.7288	0.7831
	4	0.4338	0.7462	0.7387	0.7862	0.7368	0.793
5	0	0.4484	0.7615	0.7253	0.7863	0.7432	0.7723
	1	0.4253	0.7496	0.7485	0.7664	0.7404	0.7895
	2	0.4269	0.7553	0.7374	0.7775	0.7447	0.7914
	3	0.4429	0.7509	0.7306	0.7783	0.7192	0.8119
	4	0.4427	0.75	0.742	0.771	0.7421	0.7948
mean		0.436084	0.75328	0.739304	0.7805	0.735636	0.788064
var		0.000135009	7.54928e-05	8.30564e-05	6.66624e-05	7.98095e-05	7.13183e-05
Dataset	Task Level	Method(macro_F1)
ECPred	1	DEEPre	UDSMProt			DAttProt
Repeat			forward	backward	bi-direction	3-layer	6-layer
1		0.9658	0.9304	0.9305	0.9458	0.9207	0.9683
2		0.9588	0.9376	0.9323	0.9359	0.9342	0.973
3		0.9596	0.9394	0.9418	0.9455	0.923	0.9635
4		0.9623	0.9257	0.9301	0.9405	0.922	0.9625
5		0.9663	0.9303	0.9384	0.9503	0.9255	0.9699
mean		0.96256	0.93268	0.93462	0.9436	0.92508	0.96744
var		9.4904e-06	2.57896e-05	2.17256e-05	2.4448e-05	2.32696e-05	1.55264e-05
